# Supplementary material for: Evolutionary Approach of Intrinsically Disordered CIP/KIP Proteins
Source: Sci Rep. 2019 Feb 7;9:1575. doi: 10.1038/s41598-018-37917-5 (PMC6367352; doi:10.1038/s41598-018-37917-5)
Supplement: Supplementary file 2 — Dataset 1 [file 41598_2018_37917_MOESM2_ESM.xlsx]

## Sheet: Sheet1
Supplementary Dataset S1. Accession numbers of the dataset (Genbank December, 2017)
No	Organism	Protein codes	Product
1	Homo sapiens	CAG38770.1	CDKN1A
2	Pongo abelii	XP_002816862.1	PREDICTED: cyclin-dependent kinase inhibitor 1
3	Rhinopithecus roxellana	XP_010387996.1	PREDICTED: cyclin-dependent kinase inhibitor 1
4	Macaca mulatta	NP_001181651.1	cyclin-dependent kinase inhibitor 1
5	angolensis palliatus	XP_011800720.1	PREDICTED: cyclin-dependent kinase inhibitor 1 isoform X4
6	Pan troglodytes	XP_016810842.1	PREDICTED: cyclin-dependent kinase inhibitor 1 isoform X1
7	Rhinopithecus bieti	XP_017725595.1	PREDICTED: LOW QUALITY PROTEIN: cyclin-dependent kinase inhibitor 1
8	Carlito syrichta	XP_008062774.1	cyclin-dependent kinase inhibitor 1
9	Otolemur garnettii	XP_012660339.1	cyclin-dependent kinase inhibitor 1
10	Aotus nancymaae	XP_012316988.1	cyclin-dependent kinase inhibitor 1
11	boliviensis boliviensis	XP_003923258.1	PREDICTED: cyclin-dependent kinase inhibitor 1 isoform X2
12	Propithecus coquereli	XP_012502109.1	PREDICTED: cyclin-dependent kinase inhibitor 1
13	capucinus imitator	XP_017378078.1	PREDICTED: cyclin-dependent kinase inhibitor 1 isoform X1
14	Callithrix jacchus	NP_001257652.1	cyclin-dependent kinase inhibitor 1
15	Microcebus murinus	XP_012602380.1	cyclin-dependent kinase inhibitor 1
16	Camelus bactrianus	XP_010947299.1	PREDICTED: cyclin-dependent kinase inhibitor 1
17	Physeter catodon	XP_007105429.1	PREDICTED: cyclin-dependent kinase inhibitor 1 isoform X1
18	Camelus ferus	XP_014423732.1	PREDICTED: cyclin-dependent kinase inhibitor 1
19	Orcinus orca	XP_012387700.1	PREDICTED: cyclin-dependent kinase inhibitor 1
20	Ailuropoda melanoleuca	XP_002914333.1	PREDICTED: cyclin-dependent kinase inhibitor 1
21	Delphinapterus leucas	XP_022437464.1	cyclin-dependent kinase inhibitor 1
22	Pteropus vampyrus	XP_011352836.1	cyclin-dependent kinase inhibitor 1
23	Pteropus alecto	XP_006907381.1	PREDICTED: cyclin-dependent kinase inhibitor 1
24	Galeopterus variegatus	XP_008590056.1	PREDICTED: cyclin-dependent kinase inhibitor 1
25	Rhinolophus sinicus	XP_019594390.1	PREDICTED: cyclin-dependent kinase inhibitor 1
26	Lipotes vexillifer	XP_007467335.1	PREDICTED: cyclin-dependent kinase inhibitor 1 isoform X1
27	Sus scrofa	XP_013833312.2	LOW QUALITY PROTEIN: cyclin-dependent kinase inhibitor 1
28	rosmarus divergens	XP_004409845.1	PREDICTED: cyclin-dependent kinase inhibitor 1
29	Rousettus aegyptiacus	XP_016008120.1	PREDICTED: cyclin-dependent kinase inhibitor 1 isoform X2
30	Equus przewalskii	XP_008538573.1	PREDICTED: cyclin-dependent kinase inhibitor 1
31	Leptonychotes weddellii	XP_006751327.1	PREDICTED: cyclin-dependent kinase inhibitor 1 isoform X1
32	Equus asinus	XP_014686455.1	PREDICTED: cyclin-dependent kinase inhibitor 1
33	Manis javanica	XP_017499022.1	PREDICTED: cyclin-dependent kinase inhibitor 1
34	Hipposideros armiger	XP_019523035.1	PREDICTED: cyclin-dependent kinase inhibitor 1
35	Myotis brandtii	XP_014385109.1	PREDICTED: cyclin-dependent kinase inhibitor 1
36	acutorostrata scammoni	XP_007198019.1	PREDICTED: cyclin-dependent kinase inhibitor 1 isoform X1
37	Myotis lucifugus	XP_006107005.1	cyclin-dependent kinase inhibitor 1 isoform X2
38	Jaculus jaculus	XP_004649598.1	PREDICTED: cyclin-dependent kinase inhibitor 1
39	Miniopterus natalensis	XP_016079165.1	PREDICTED: cyclin-dependent kinase inhibitor 1
40	Myotis davidii	XP_006759093.1	PREDICTED: cyclin-dependent kinase inhibitor 1
41	simum simum	XP_004424260.1	PREDICTED: cyclin-dependent kinase inhibitor 1
42	Loxodonta africana	XP_003403988.1	cyclin-dependent kinase inhibitor 1
43	Condylura cristata	XP_004673484.1	PREDICTED: cyclin-dependent kinase inhibitor 1
44	marmota marmota	XP_015343141.1	PREDICTED: cyclin-dependent kinase inhibitor 1
45	Acinonyx jubatus	XP_014925292.1	PREDICTED: cyclin-dependent kinase inhibitor 1
46	Castor canadensis	XP_020035160.1	cyclin-dependent kinase inhibitor 1
47	Felis catus	NP_001009865.1	cyclin-dependent kinase inhibitor 1
48	lupus familiaris	XP_532125.3	cyclin-dependent kinase inhibitor 1
49	Eptesicus fuscus	XP_008150254.1	PREDICTED: cyclin-dependent kinase inhibitor 1
50	Elephantulus edwardii	XP_006882096.1	PREDICTED: cyclin-dependent kinase inhibitor 1-like
51	manatus latirostris	XP_004379467.1	cyclin-dependent kinase inhibitor 1 isoform X2
52	Ictidomys tridecemlineatus	XP_005318811.1	cyclin-dependent kinase inhibitor 1
53	lutris kenyoni	XP_022359494.1	cyclin-dependent kinase inhibitor 1
54	Microtus ochrogaster	XP_005360393.1	PREDICTED: cyclin-dependent kinase inhibitor 1
55	maniculatus bairdii	XP_006983154.1	PREDICTED: cyclin-dependent kinase inhibitor 1
56	Nannospalax galili	XP_008838294.1	PREDICTED: cyclin-dependent kinase inhibitor 1
57	putorius furo	XP_004740100.1	PREDICTED: cyclin-dependent kinase inhibitor 1
58	Oryctolagus cuniculus	XP_002714715.1	PREDICTED: cyclin-dependent kinase inhibitor 1
59	virginianus texanus	XP_020731472.1	cyclin-dependent kinase inhibitor 1
60	Ovis aries	NP_001155352.1	cyclin-dependent kinase inhibitor 1
61	Mus pahari	XP_021077176.1	cyclin-dependent kinase inhibitor 1
62	Mesocricetus auratus	XP_005084967.1	cyclin-dependent kinase inhibitor 1
63	afer afer	XP_007937593.1	PREDICTED: cyclin-dependent kinase inhibitor 1
64	Ochotona princeps	XP_012783951.1	PREDICTED: cyclin-dependent kinase inhibitor 1
65	Pantholops hodgsonii	XP_005964329.1	PREDICTED: cyclin-dependent kinase inhibitor 1
66	Cricetulus griseus	XP_003504194.1	PREDICTED: cyclin-dependent kinase inhibitor 1
67	Bos taurus	NP_001092428.1	cyclin-dependent kinase inhibitor 1
68	Octodon degus	XP_004624228.1	cyclin-dependent kinase inhibitor 1
69	Erinaceus europaeus	XP_007517885.1	PREDICTED: cyclin-dependent kinase inhibitor 1
70	Meriones unguiculatus	XP_021489160.1	cyclin-dependent kinase inhibitor 1
71	Sorex araneus	XP_004613047.1	PREDICTED: cyclin-dependent kinase inhibitor 1
72	Bos indicus	XP_019841682.1	PREDICTED: cyclin-dependent kinase inhibitor 1 isoform X2
73	Mus caroli	XP_021004760.1	cyclin-dependent kinase inhibitor 1
74	Heterocephalus glaber	XP_004846736.1	cyclin-dependent kinase inhibitor 1
75	Dipodomys ordii	XP_012885053.1	PREDICTED: cyclin-dependent kinase inhibitor 1
76	Mus musculus	NP_031695.1	cyclin-dependent kinase inhibitor 1
77	Chinchilla lanigera	XP_005389704.2	PREDICTED: cyclin-dependent kinase inhibitor 1
78	Fukomys damarensis	XP_010637129.1	PREDICTED: cyclin-dependent kinase inhibitor 1 isoform X2
79	Tupaia chinensis	XP_006148696.2	PREDICTED: LOW QUALITY PROTEIN: cyclin-dependent kinase inhibitor 1
80	Rattus norvegicus	NP_542960.1	cyclin-dependent kinase inhibitor 1
81	Ursus maritimus	XP_008691705.1	PREDICTED: cyclin-dependent kinase inhibitor 1
82	Dasypus novemcinctus	XP_004450439.1	cyclin-dependent kinase inhibitor 1
83	Cavia porcellus	XP_003473933.1	cyclin-dependent kinase inhibitor 1
84	Chrysochloris asiatica	XP_006860633.1	PREDICTED: cyclin-dependent kinase inhibitor 1
85	Sarcophilus harrisii	XP_003769053.2	cyclin-dependent kinase inhibitor 1
86	Phascolarctos cinereus	XP_020855212.1	cyclin-dependent kinase inhibitor 1 isoform X2
87	Monodelphis domestica	XP_001378950.1	PREDICTED: cyclin-dependent kinase inhibitor 1
88	Chaetura pelagica	XP_009999698.1	PREDICTED: cyclin-dependent kinase inhibitor 1
89	Opisthocomus hoazin	XP_009931391.1	PREDICTED: cyclin-dependent kinase inhibitor 1
90	Phalacrocorax carbo	XP_009512896.1	PREDICTED: cyclin-dependent kinase inhibitor 1-like
91	Egretta garzetta	XP_009642869.1	PREDICTED: cyclin-dependent kinase inhibitor 1
92	Nestor notabilis	XP_010007908.1	PREDICTED: cyclin-dependent kinase inhibitor 1-like
93	Antrostomus carolinensis	XP_010163961.1	PREDICTED: cyclin-dependent kinase inhibitor 1
94	Chlamydotis macqueenii	XP_010127815.1	PREDICTED: cyclin-dependent kinase inhibitor 1-like
95	regulorum gibbericeps	XP_010299493.1	PREDICTED: cyclin-dependent kinase inhibitor 1-like
96	Aptenodytes forsteri	XP_009288870.1	PREDICTED: cyclin-dependent kinase inhibitor 1
97	Pseudopodoces humilis	XP_005530210.1	PREDICTED: cyclin-dependent kinase inhibitor 1
98	camelus australis	XP_009670851.1	PREDICTED: cyclin-dependent kinase inhibitor 1
99	Fulmarus glacialis	XP_009582552.1	PREDICTED: cyclin-dependent kinase inhibitor 1-like
100	Eurypyga helias	XP_010157941.1	PREDICTED: cyclin-dependent kinase inhibitor 1-like
101	cygnoides domesticus	XP_013055851.1	PREDICTED: cyclin-dependent kinase inhibitor 1
102	Anas platyrhynchos	XP_005023998.1	cyclin-dependent kinase inhibitor 1
103	Gavia stellata	XP_009805461.1	PREDICTED: cyclin-dependent kinase inhibitor 1-like
104	Charadrius vociferus	XP_009890046.1	PREDICTED: cyclin-dependent kinase inhibitor 1
105	Cyanistes caeruleus	XP_023803125.1	cyclin-dependent kinase inhibitor 1
106	Tinamus guttatus	XP_010209256.1	PREDICTED: cyclin-dependent kinase inhibitor 1
107	Parus major	XP_015505841.1	PREDICTED: cyclin-dependent kinase inhibitor 1
108	Meleagris gallopavo	XP_010722537.1	PREDICTED: cyclin-dependent kinase inhibitor 1
109	Tyto alba	XP_009972607.1	PREDICTED: cyclin-dependent kinase inhibitor 1-like
110	Phaethon lepturus	XP_010279930.1	PREDICTED: cyclin-dependent kinase inhibitor 1-like
111	Coturnix japonica	XP_015740412.1	PREDICTED: cyclin-dependent kinase inhibitor 1
112	Melopsittacus undulatus	XP_005142213.1	PREDICTED: cyclin-dependent kinase inhibitor 1
113	Calypte anna	XP_008497794.1	PREDICTED: cyclin-dependent kinase inhibitor 1
114	Tauraco erythrolophus	XP_009988969.1	PREDICTED: cyclin-dependent kinase inhibitor 1-like
115	Leptosomus discolor	XP_009955680.1	PREDICTED: cyclin-dependent kinase inhibitor 1
116	Geospiza fortis	XP_005428168.1	PREDICTED: cyclin-dependent kinase inhibitor 1
117	Manacus vitellinus	XP_008920571.1	PREDICTED: cyclin-dependent kinase inhibitor 1
118	striata domestica	XP_021390998.1	cyclin-dependent kinase inhibitor 1
119	Pelecanus crispus	XP_009482380.1	PREDICTED: cyclin-dependent kinase inhibitor 1-like
120	Cuculus canorus	XP_009562616.1	PREDICTED: cyclin-dependent kinase inhibitor 1
121	Columba livia	XP_005510416.1	cyclin-dependent kinase inhibitor 1
122	Lepidothrix coronata	XP_017676899.1	PREDICTED: cyclin-dependent kinase inhibitor 1
123	Cariama cristata	XP_009696680.1	PREDICTED: cyclin-dependent kinase inhibitor 1-like
124	Nipponia nippon	XP_009460757.1	PREDICTED: cyclin-dependent kinase inhibitor 1
125	Taeniopygia guttata	XP_012430126.1	PREDICTED: cyclin-dependent kinase inhibitor 1
126	Ficedula albicollis	XP_005059450.1	PREDICTED: cyclin-dependent kinase inhibitor 1
127	Corvus brachyrhynchos	XP_008635767.1	PREDICTED: cyclin-dependent kinase inhibitor 1
128	Acanthisitta chloris	XP_009077219.1	PREDICTED: cyclin-dependent kinase inhibitor 1
129	Serinus canaria	XP_009095550.1	PREDICTED: cyclin-dependent kinase inhibitor 1
130	Gallus gallus	NP_989727.1	cyclin-dependent kinase inhibitor 1
131	Sturnus vulgaris	XP_014728292.1	PREDICTED: cyclin-dependent kinase inhibitor 1
132	Colius striatus	XP_010205716.1	PREDICTED: cyclin-dependent kinase inhibitor 1-like
133	rhinoceros silvestris	XP_010131781.1	PREDICTED: cyclin-dependent kinase inhibitor 1-like
134	Merops nubicus	XP_008933273.1	PREDICTED: cyclin-dependent kinase inhibitor 1
135	cornix cornix	XP_010402755.1	cyclin-dependent kinase inhibitor 1
136	Pterocles gutturalis	XP_010084946.1	PREDICTED: cyclin-dependent kinase inhibitor 1-like
137	Apaloderma vittatum	XP_009862922.1	PREDICTED: cyclin-dependent kinase inhibitor 1-like
138	Mesitornis unicolor	XP_010191061.1	PREDICTED: cyclin-dependent kinase inhibitor 1
139	Zonotrichia albicollis	XP_005496367.1	PREDICTED: cyclin-dependent kinase inhibitor 1
140	Picoides pubescens	XP_009900945.1	PREDICTED: cyclin-dependent kinase inhibitor 1
141	Calidris pugnax	XP_014803905.1	PREDICTED: cyclin-dependent kinase inhibitor 1
142	Numida meleagris	XP_021232625.1	cyclin-dependent kinase inhibitor 1
143	Xenopus laevis	XP_018100693.1	PREDICTED: cyclin-dependent kinase inhibitor 1 isoform X1
144	picta bellii	XP_005280550.1	cyclin-dependent kinase inhibitor 1 isoform X2
145	Pelodiscus sinensis	XP_006125354.1	PREDICTED: cyclin-dependent kinase inhibitor 1
146	Chelonia mydas	XP_007063538.1	PREDICTED: cyclin-dependent kinase inhibitor 1
147	Paramormyrops kingsleyae	XP_023669140.1	cyclin-dependent kinase inhibitor 1-like
148	Scleropages formosus	XP_018588516.1	PREDICTED: cyclin-dependent kinase inhibitor 1-like isoform X2
149	Danio rerio	NP_001121892.1	cyclin-dependent kinase inhibitor 1
150	Neolamprologus brichardi	XP_006783470.1	PREDICTED: cyclin-dependent kinase inhibitor 1-like isoform X2
151	Acanthochromis polyacanthus	XP_022058830.1	cyclin-dependent kinase inhibitor 1-like isoform X2
152	Sinocyclocheilus grahami	XP_016111393.1	PREDICTED: cyclin-dependent kinase inhibitor 1-like isoform X1
153	Haplochromis burtoni	XP_005941511.1	PREDICTED: cyclin-dependent kinase inhibitor 1-like isoform X2
154	Fundulus heteroclitus	XP_012719144.1	cyclin-dependent kinase inhibitor 1-like isoform X2
155	Austrofundulus limnaeus	XP_013861799.1	PREDICTED: cyclin-dependent kinase inhibitor 1-like isoform X2
156	Pundamilia nyererei	XP_005741472.1	PREDICTED: cyclin-dependent kinase inhibitor 1-like isoform X2
157	Maylandia zebra	XP_004544853.1	cyclin-dependent kinase inhibitor 1 isoform X2
158	Stegastes partitus	XP_008280931.1	PREDICTED: cyclin-dependent kinase inhibitor 1-like isoform X2
159	Cyprinus carpio	XP_018965313.1	PREDICTED: cyclin-dependent kinase inhibitor 1-like isoform X1
160	Sinocyclocheilus rhinocerous	XP_016421665.1	PREDICTED: cyclin-dependent kinase inhibitor 1-like
161	Lepisosteus oculatus	XP_015197988.1	PREDICTED: cyclin-dependent kinase inhibitor 1 isoform X2
162	Sinocyclocheilus anshuiensis	XP_016344384.1	PREDICTED: cyclin-dependent kinase inhibitor 1-like
163	Labrus bergylta	XP_020497735.1	cyclin-dependent kinase inhibitor 1-like
164	Amphiprion ocellaris	XP_023134692.1	cyclin-dependent kinase inhibitor 1-like
165	Oryzias latipes	NP_001265812.1	cyclin-dependent kinase inhibitor 1-like
166	Notothenia coriiceps	XP_010773227.1	PREDICTED: cyclin-dependent kinase inhibitor 1-like isoform X2
167	Callorhinchus milii	XP_007892744.1	PREDICTED: cyclin-dependent kinase inhibitor 1-like
168	Latimeria chalumnae	XP_005987645.1	PREDICTED: cyclin-dependent kinase inhibitor 1
169	Homo sapiens	CAG33680.1	CDKN1B
170	angolensis palliatus	XP_011809270.1	PREDICTED: cyclin-dependent kinase inhibitor 1B isoform X2
171	Rhinopithecus roxellana	XP_010369311.1	PREDICTED: cyclin-dependent kinase inhibitor 1B isoform X2
172	Callithrix jacchus	XP_002752175.1	PREDICTED: cyclin-dependent kinase inhibitor 1B
173	Chlorocebus sabaeus	XP_007965896.1	PREDICTED: cyclin-dependent kinase inhibitor 1B isoform X2
174	Macaca mulatta	NP_001247934.1	cyclin-dependent kinase inhibitor 1B
175	Piliocolobus tephrosceles	XP_023081947.1	cyclin-dependent kinase inhibitor 1B isoform X2
176	Cercocebus atys	XP_011913914.1	PREDICTED: cyclin-dependent kinase inhibitor 1B isoform X2
177	capucinus imitator	XP_017383549.1	PREDICTED: cyclin-dependent kinase inhibitor 1B
178	Nomascus leucogenys	XP_003265565.1	PREDICTED: cyclin-dependent kinase inhibitor 1B isoform X2
179	boliviensis boliviensis	XP_003934578.1	PREDICTED: cyclin-dependent kinase inhibitor 1B
180	Macaca fascicularis	XP_005570240.1	PREDICTED: cyclin-dependent kinase inhibitor 1B isoform X1
181	Microcebus murinus	XP_012629893.1	cyclin-dependent kinase inhibitor 1B
182	Propithecus coquereli	XP_012511255.1	PREDICTED: cyclin-dependent kinase inhibitor 1B
183	Otolemur garnettii	XP_003797824.1	cyclin-dependent kinase inhibitor 1B
184	Carlito syrichta	XP_008060705.1	LOW QUALITY PROTEIN: cyclin-dependent kinase inhibitor 1B
185	Ictidomys tridecemlineatus	XP_005331962.1	cyclin-dependent kinase inhibitor 1B
186	Heterocephalus glaber	XP_004845916.1	cyclin-dependent kinase inhibitor 1B
187	Felis catus	NP_001009870.1	cyclin-dependent kinase inhibitor 1B
188	Chinchilla lanigera	XP_005379028.1	PREDICTED: cyclin-dependent kinase inhibitor 1B
189	lupus familiaris	NP_001002957.2	cyclin-dependent kinase inhibitor 1B
190	Orcinus orca	XP_004281183.1	PREDICTED: cyclin-dependent kinase inhibitor 1B
191	Delphinapterus leucas	XP_022433338.1	cyclin-dependent kinase inhibitor 1B
192	Loxodonta africana	XP_003405705.1	cyclin-dependent kinase inhibitor 1B
193	manatus latirostris	XP_004387382.1	PREDICTED: cyclin-dependent kinase inhibitor 1B
194	afer afer	XP_007953200.1	PREDICTED: cyclin-dependent kinase inhibitor 1B
195	Physeter catodon	XP_007120646.1	PREDICTED: cyclin-dependent kinase inhibitor 1B
196	Tursiops truncatus	XP_004314831.1	PREDICTED: cyclin-dependent kinase inhibitor 1B
197	Vicugna pacos	XP_006199936.1	PREDICTED: cyclin-dependent kinase inhibitor 1B
198	Castor canadensis	XP_020042331.1	cyclin-dependent kinase inhibitor 1B
199	Manis javanica	XP_017506771.1	PREDICTED: cyclin-dependent kinase inhibitor 1B
200	simum simum	XP_004435442.1	PREDICTED: cyclin-dependent kinase inhibitor 1B
201	Acinonyx jubatus	XP_014917201.1	PREDICTED: LOW QUALITY PROTEIN: cyclin-dependent kinase inhibitor 1B
202	Octodon degus	XP_004626133.1	cyclin-dependent kinase inhibitor 1B
203	Pteropus vampyrus	NP_001292124.1	cyclin-dependent kinase inhibitor 1B
204	Camelus bactrianus	XP_010944747.1	PREDICTED: cyclin-dependent kinase inhibitor 1B
205	lutris kenyoni	XP_022350729.1	cyclin-dependent kinase inhibitor 1B [Enhydra
206	Equus przewalskii	XP_008521148.1	PREDICTED: cyclin-dependent kinase inhibitor 1B
207	Rousettus aegyptiacus	XP_016011902.1	PREDICTED: cyclin-dependent kinase inhibitor 1B
208	Sus scrofa	NP_999481.1	cyclin-dependent kinase inhibitor 1B
209	virginianus texanus	XP_020739444.1	cyclin-dependent kinase inhibitor 1B
210	Ailuropoda melanoleuca	XP_002918025.1	PREDICTED: cyclin-dependent kinase inhibitor 1B
211	rosmarus divergens	XP_004411128.1	PREDICTED: cyclin-dependent kinase inhibitor 1B
212	aries musimon	XP_012011032.1	PREDICTED: cyclin-dependent kinase inhibitor 1B
213	Ovis aries	XP_004006899.1	PREDICTED: cyclin-dependent kinase inhibitor 1B
214	Bos taurus	NP_001093816.1	cyclin-dependent kinase inhibitor 1B
215	Bubalus bubalis	XP_006075723.1	PREDICTED: cyclin-dependent kinase inhibitor 1B
216	Camelus ferus	XP_006192186.1	PREDICTED: LOW QUALITY PROTEIN: cyclin-dependent kinase inhibitor 1B
217	Chrysochloris asiatica	XP_006866111.1	PREDICTED: cyclin-dependent kinase inhibitor 1B
218	Galeopterus variegatus	XP_008573732.1	PREDICTED: cyclin-dependent kinase inhibitor 1B
219	putorius furo	XP_004755874.1	PREDICTED: cyclin-dependent kinase inhibitor 1B
220	Condylura cristata	XP_004693322.1	PREDICTED: cyclin-dependent kinase inhibitor 1B
221	Nannospalax galili	XP_008835722.1	PREDICTED: cyclin-dependent kinase inhibitor 1B
222	Meriones unguiculatus	XP_021497014.1	cyclin-dependent kinase inhibitor 1B
223	Mesocricetus auratus	XP_021084511.1	cyclin-dependent kinase inhibitor 1B
224	Myotis brandtii	XP_005866867.1	PREDICTED: cyclin-dependent kinase inhibitor 1B
225	Elephantulus edwardii	XP_006888479.1	PREDICTED: cyclin-dependent kinase inhibitor 1B
226	Oryctolagus cuniculus	XP_002712708.1	PREDICTED: cyclin-dependent kinase inhibitor 1B isoform X2
227	Echinops telfairi	XP_004716274.1	PREDICTED: cyclin-dependent kinase inhibitor 1B
228	Myotis davidii	XP_006760277.1	PREDICTED: cyclin-dependent kinase inhibitor 1B
229	maniculatus bairdii	XP_006976597.1	PREDICTED: cyclin-dependent kinase inhibitor 1B
230	Eptesicus fuscus	XP_008138646.1	PREDICTED: cyclin-dependent kinase inhibitor 1B
231	Ochotona princeps	XP_004592631.1	PREDICTED: cyclin-dependent kinase inhibitor 1B
232	Rhinolophus sinicus	XP_019600331.1	PREDICTED: cyclin-dependent kinase inhibitor 1B
233	Cricetulus griseus	NP_001233754.1	cyclin-dependent kinase inhibitor 1B
234	Mus musculus	NP_034005.2	cyclin-dependent kinase inhibitor 1B
235	Hipposideros armiger	XP_019498868.1	PREDICTED: cyclin-dependent kinase inhibitor 1B
236	Mus pahari	XP_021046600.1	cyclin-dependent kinase inhibitor 1B
237	Rattus norvegicus	NP_113950.2	cyclin-dependent kinase inhibitor 1B
238	Erinaceus europaeus	XP_007515833.1	PREDICTED: cyclin-dependent kinase inhibitor 1B
239	Miniopterus natalensis	XP_016052997.1	PREDICTED: cyclin-dependent kinase inhibitor 1B
240	Microtus ochrogaster	XP_005364556.1	PREDICTED: cyclin-dependent kinase inhibitor 1B
241	Camelus dromedarius	XP_010984539.1	PREDICTED: cyclin-dependent kinase inhibitor 1B
242	Ursus maritimus	XP_008705224.1	PREDICTED: cyclin-dependent kinase inhibitor 1B
243	Jaculus jaculus	XP_004672385.1	PREDICTED: cyclin-dependent kinase inhibitor 1B
244	Dasypus novemcinctus	XP_012384371.1	cyclin-dependent kinase inhibitor 1B
245	Phascolarctos cinereus	XP_020857233.1	cyclin-dependent kinase inhibitor 1B isoform X1
246	Monodelphis domestica	NP_001265866.1	cyclin-dependent kinase inhibitor 1B
247	Sarcophilus harrisii	XP_003771318.1	cyclin-dependent kinase inhibitor 1B
248	camelus australis	XP_009676994.1	PREDICTED: cyclin-dependent kinase inhibitor 1B
249	Haliaeetus leucocephalus	XP_010573615.1	PREDICTED: cyclin-dependent kinase inhibitor 1B
250	Merops nubicus	XP_008936713.1	PREDICTED: cyclin-dependent kinase inhibitor 1B
251	Columba livia	XP_005510556.1	cyclin-dependent kinase inhibitor 1B
252	Picoides pubescens	XP_009903564.1	PREDICTED: cyclin-dependent kinase inhibitor 1B
253	australis mantelli	XP_013803532.1	PREDICTED: cyclin-dependent kinase inhibitor 1B
254	Nipponia nippon	XP_009463306.1	PREDICTED: cyclin-dependent kinase inhibitor 1B
255	Calypte anna	XP_008502677.1	PREDICTED: cyclin-dependent kinase inhibitor 1B
256	Falco peregrinus	XP_005234805.1	PREDICTED: cyclin-dependent kinase inhibitor 1B
257	Leptosomus discolor	XP_009949559.1	PREDICTED: cyclin-dependent kinase inhibitor 1B
258	Anas platyrhynchos	NP_001297335.1	cyclin-dependent kinase inhibitor 1B
259	Lepidothrix coronata	XP_017688361.1	PREDICTED: cyclin-dependent kinase inhibitor 1B
260	Manacus vitellinus	XP_008925435.1	PREDICTED: cyclin-dependent kinase inhibitor 1B
261	Numida meleagris	XP_021237994.1	cyclin-dependent kinase inhibitor 1B isoform X2
262	Meleagris gallopavo	XP_010714503.1	PREDICTED: cyclin-dependent kinase inhibitor 1B isoform X1
263	Calidris pugnax	XP_014814730.1	PREDICTED: cyclin-dependent kinase inhibitor 1B isoform X1
264	Tinamus guttatus	XP_010213257.1	PREDICTED: cyclin-dependent kinase inhibitor 1B
265	Gallus gallus	NP_989587.1	cyclin-dependent kinase inhibitor 1B
266	Corvus brachyrhynchos	XP_008629037.1	PREDICTED: cyclin-dependent kinase inhibitor 1B
267	Sturnus vulgaris	XP_014736214.1	PREDICTED: cyclin-dependent kinase inhibitor 1B
268	Cuculus canorus	XP_009567528.1	PREDICTED: cyclin-dependent kinase inhibitor 1B
269	Pseudopodoces humilis	XP_005527065.1	PREDICTED: cyclin-dependent kinase inhibitor 1B
270	Ficedula albicollis	XP_005040214.1	PREDICTED: cyclin-dependent kinase inhibitor 1B
271	Taeniopygia guttata	NP_001232325.1	cyclin-dependent kinase inhibitor 1B
272	Serinus canaria	XP_009092454.1	PREDICTED: cyclin-dependent kinase inhibitor 1B
273	Zonotrichia albicollis	XP_005482770.1	PREDICTED: cyclin-dependent kinase inhibitor 1B isoform X1
274	Geospiza fortis	XP_005421098.1	PREDICTED: cyclin-dependent kinase inhibitor 1B
275	Melopsittacus undulatus	XP_005148035.1	PREDICTED: cyclin-dependent kinase inhibitor 1B
276	Coturnix japonica	XP_015726506.1	PREDICTED: cyclin-dependent kinase inhibitor 1B
277	Chaetura pelagica	XP_010003068.1	PREDICTED: cyclin-dependent kinase inhibitor 1B
278	Egretta garzetta	XP_009634834.1	PREDICTED: cyclin-dependent kinase inhibitor 1B
279	Acanthisitta chloris	XP_009072842.1	PREDICTED: cyclin-dependent kinase inhibitor 1B
280	Aptenodytes forsteri	XP_009286764.1	PREDICTED: cyclin-dependent kinase inhibitor 1B
281	cygnoides domesticus	XP_013028636.1	PREDICTED: cyclin-dependent kinase inhibitor 1B, partial
282	rhinoceros silvestris	XP_010131416.1	PREDICTED: cyclin-dependent kinase inhibitor 1B-like, partial
283	striata domestica	XP_021390874.1	cyclin-dependent kinase inhibitor 1B
284	Cariama cristata	XP_009703469.1	PREDICTED: LOW QUALITY PROTEIN: cyclin-dependent kinase inhibitor 1B, partial
285	picta bellii	XP_005290147.1	cyclin-dependent kinase inhibitor 1B
286	Pelodiscus sinensis	XP_006115553.1	PREDICTED: cyclin-dependent kinase inhibitor 1B
287	Chelonia mydas	XP_007056992.1	PREDICTED: cyclin-dependent kinase inhibitor 1B
288	Xenopus laevis	XP_018107391.1	PREDICTED: cyclin-dependent kinase inhibitor 1B-like
289	Xenopus tropicalis	XP_012810916.1	PREDICTED: LOW QUALITY PROTEIN: cyclin-dependent kinase inhibitor 1B-like
290	Acanthochromis polyacanthus	XP_022052285.1	cyclin-dependent kinase inhibitor 1B
291	Salmo salar	XP_013979976.1	PREDICTED: cyclin-dependent kinase inhibitor 1B
292	Amphiprion ocellaris	XP_023139970.1	cyclin-dependent kinase inhibitor 1B
293	Notothenia coriiceps	XP_010781157.1	PREDICTED: cyclin-dependent kinase inhibitor 1B
294	Stegastes partitus	XP_008299017.1	PREDICTED: cyclin-dependent kinase inhibitor 1B
295	Lates calcarifer	XP_018531465.1	PREDICTED: cyclin-dependent kinase inhibitor 1B
296	Salvelinus alpinus	XP_023840911.1	cyclin-dependent kinase inhibitor 1B
297	Seriola dumerili	XP_022611840.1	cyclin-dependent kinase inhibitor 1B
298	Oncorhynchus kisutch	XP_020311962.1	cyclin-dependent kinase inhibitor 1B
299	Esox lucius	XP_010882197.1	PREDICTED: cyclin-dependent kinase inhibitor 1B
300	Nothobranchius furzeri	XP_015819440.1	PREDICTED: cyclin-dependent kinase inhibitor 1B
301	Oncorhynchus mykiss	XP_021423409.1	cyclin-dependent kinase inhibitor 1B
302	Boleophthalmus pectinirostris	XP_020790621.1	cyclin-dependent kinase inhibitor 1B
303	Monopterus albus	XP_020479827.1	cyclin-dependent kinase inhibitor 1B
304	Paralichthys olivaceus	XP_019935081.1	PREDICTED: cyclin-dependent kinase inhibitor 1B
305	Oryzias latipes	XP_011474850.2	cyclin-dependent kinase inhibitor 1B
306	Larimichthys crocea	XP_019121343.1	PREDICTED: cyclin-dependent kinase inhibitor 1B
307	Pygocentrus nattereri	XP_017556681.1	PREDICTED: cyclin-dependent kinase inhibitor 1B
308	Clupea harengus	XP_012687370.1	PREDICTED: cyclin-dependent kinase inhibitor 1B-like
309	Oreochromis niloticus	XP_003443967.1	PREDICTED: cyclin-dependent kinase inhibitor 1B
310	Takifugu rubripes	XP_003967535.1	PREDICTED: cyclin-dependent kinase inhibitor 1B
311	Austrofundulus limnaeus	XP_013878750.1	PREDICTED: cyclin-dependent kinase inhibitor 1B-like
312	Maylandia zebra	XP_004563877.1	cyclin-dependent kinase inhibitor 1B
313	Scleropages formosus	XP_018602803.1	PREDICTED: cyclin-dependent kinase inhibitor 1B-like
314	Cynoglossus semilaevis	XP_008310449.1	PREDICTED: cyclin-dependent kinase inhibitor 1B
315	Pundamilia nyererei	XP_005728250.1	PREDICTED: cyclin-dependent kinase inhibitor 1B
316	Hippocampus comes	XP_019748936.1	PREDICTED: cyclin-dependent kinase inhibitor 1B
317	Sinocyclocheilus rhinocerous	XP_016390511.1	PREDICTED: cyclin-dependent kinase inhibitor 1B-like
318	Cyprinus carpio	XP_018940118.1	PREDICTED: cyclin-dependent kinase inhibitor 1B-like
319	Sinocyclocheilus anshuiensis	XP_016311010.1	PREDICTED: cyclin-dependent kinase inhibitor 1B-like
320	Sinocyclocheilus grahami	XP_016091720.1	PREDICTED: cyclin-dependent kinase inhibitor 1B-like
321	Danio rerio	NP_997957.1	cyclin-dependent kinase inhibitor 1B
322	Ictalurus punctatus	NP_001187491.1	cyclin-dependent kinase inhibitor 1B
323	Astyanax mexicanus	XP_007231643.2	cyclin-dependent kinase inhibitor 1B
324	Paramormyrops kingsleyae	XP_023647241.1	cyclin-dependent kinase inhibitor 1B
325	Latimeria chalumnae	XP_006004206.1	PREDICTED: cyclin-dependent kinase inhibitor 1B
326	Rhincodon typus	XP_020386132.1	cyclin-dependent kinase inhibitor 1B-like
327	Callorhinchus milii	XP_007892745.1	PREDICTED: cyclin-dependent kinase inhibitor 1B
328	Homo Sapiens	P49918.1	CDN1C_HUMAN RecName: Full=Cyclin-dependent kinase inhibitor 1C; AltName: Full=Cyclin-dependent kinase inhibitor p57; AltName: Full=p57Kip2
329	Rhinopithecus bieti	XP_017741489.1	PREDICTED: cyclin-dependent kinase inhibitor 1C
330	Otolemur garnettii	XP_003798415.1	cyclin-dependent kinase inhibitor 1C
331	Microcebus murinus	XP_012613161.1	cyclin-dependent kinase inhibitor 1C
332	gorilla gorilla	XP_004050497.1	PREDICTED: cyclin-dependent kinase inhibitor 1C isoform X1
333	Pan troglodytes	XP_016775684.1	PREDICTED: LOW QUALITY PROTEIN: cyclin-dependent kinase inhibitor 1C
334	Chlorocebus sabaeus	XP_008006634.1	PREDICTED: cyclin-dependent kinase inhibitor 1C isoform X1
335	Piliocolobus tephrosceles	XP_023039259.1	cyclin-dependent kinase inhibitor 1C
336	angolensis palliatus	XP_011785493.1	PREDICTED: cyclin-dependent kinase inhibitor 1C isoform X1
337	Cercocebus atys	XP_011896608.1	PREDICTED: cyclin-dependent kinase inhibitor 1C
338	Papio anubis	XP_009183643.1	cyclin-dependent kinase inhibitor 1C isoform X2
339	capucinus imitator	XP_017363211.1	PREDICTED: cyclin-dependent kinase inhibitor 1C isoform X1
340	Aotus nancymaae	XP_012311587.1	cyclin-dependent kinase inhibitor 1C isoform X1
341	Macaca mulatta	XP_014968858.1	PREDICTED: LOW QUALITY PROTEIN: cyclin-dependent kinase inhibitor 1C
342	Pongo abelii	XP_009244318.1	PREDICTED: LOW QUALITY PROTEIN: cyclin-dependent kinase inhibitor 1C
343	Rhinopithecus roxellana	XP_010380422.1	PREDICTED: cyclin-dependent kinase inhibitor 1C
344	Macaca nemestrina	XP_011728923.1	PREDICTED: LOW QUALITY PROTEIN: cyclin-dependent kinase inhibitor 1C-like
345	Callithrix jacchus	XP_009006936.1	PREDICTED: cyclin-dependent kinase inhibitor 1C
346	Propithecus coquereli	XP_012521042.1	PREDICTED: cyclin-dependent kinase inhibitor 1C
347	Carlito syrichta	XP_008049600.1	cyclin-dependent kinase inhibitor 1C, partial
348	Macaca fascicularis	XP_015289778.1	PREDICTED: cyclin-dependent kinase inhibitor 1C isoform X1
349	Mesocricetus auratus	XP_012977415.1	cyclin-dependent kinase inhibitor 1C isoform X1
350	Meriones unguiculatus	XP_021489429.1	cyclin-dependent kinase inhibitor 1C isoform X1
351	Nannospalax galili	XP_008837412.1	PREDICTED: cyclin-dependent kinase inhibitor 1C isoform X1
352	Mus musculus	XP_006508530.1	PREDICTED: cyclin-dependent kinase inhibitor 1C isoform X1
353	Rattus norvegicus	NP_001028929.1	cyclin-dependent kinase inhibitor 1C isoform 1
354	Jaculus jaculus	XP_004654282.1	PREDICTED: cyclin-dependent kinase inhibitor 1C
355	Mus pahari	XP_021067292.1	cyclin-dependent kinase inhibitor 1C isoform X1
356	maniculatus bairdii	XP_006977362.1	PREDICTED: cyclin-dependent kinase inhibitor 1C isoform X1
357	Microtus ochrogaster	XP_005351636.1	PREDICTED: cyclin-dependent kinase inhibitor 1C isoform X1
358	Galeopterus variegatus	XP_008586196.1	PREDICTED: cyclin-dependent kinase inhibitor 1C
359	Mus caroli	XP_021023835.1	cyclin-dependent kinase inhibitor 1C isoform X1
360	Hipposideros armiger	XP_019522865.1	PREDICTED: cyclin-dependent kinase inhibitor 1C
361	rosmarus divergens	XP_012419011.1	PREDICTED: cyclin-dependent kinase inhibitor 1C
362	Neomonachus schauinslandi	XP_021540844.1	cyclin-dependent kinase inhibitor 1C
363	Ochotona princeps	XP_004599314.1	PREDICTED: cyclin-dependent kinase inhibitor 1C
364	Tupaia chinensis	XP_014445690.1	PREDICTED: cyclin-dependent kinase inhibitor 1C
365	simum simum	XP_004441115.1	PREDICTED: cyclin-dependent kinase inhibitor 1C isoform X1
366	Equus asinus	XP_014688778.1	PREDICTED: cyclin-dependent kinase inhibitor 1C isoform X2
367	Equus caballus	XP_023510481.1	cyclin-dependent kinase inhibitor 1C isoform X2
368	Ovis aries	NP_001135982.1	cyclin-dependent kinase inhibitor 1C
369	Lipotes vexillifer	XP_007466020.1	PREDICTED: cyclin-dependent kinase inhibitor 1C
370	Orcinus orca	XP_004278111.1	PREDICTED: cyclin-dependent kinase inhibitor 1C
371	Tursiops truncatus	XP_019802581.1	PREDICTED: cyclin-dependent kinase inhibitor 1C
372	Capra hircus	XP_017899034.1	PREDICTED: cyclin-dependent kinase inhibitor 1C isoform X1
373	Camelus dromedarius	XP_010996582.1	PREDICTED: cyclin-dependent kinase inhibitor 1C, partial
374	Camelus bactrianus	XP_010955170.1	PREDICTED: cyclin-dependent kinase inhibitor 1C
375	Bos indicus	XP_019810820.1	PREDICTED: cyclin-dependent kinase inhibitor 1C
376	Bos taurus	NP_001071371.1	cyclin-dependent kinase inhibitor 1C
377	Castor canadensis	XP_020024411.1	cyclin-dependent kinase inhibitor 1C
378	virginianus texanus	XP_020738907.1	cyclin-dependent kinase inhibitor 1C
379	Cricetulus griseus	XP_007646912.1	PREDICTED: cyclin-dependent kinase inhibitor 1C, partial
380	Manis javanica	XP_017534390.1	PREDICTED: cyclin-dependent kinase inhibitor 1C, partial
381	Leptonychotes weddellii	XP_006736373.1	PREDICTED: cyclin-dependent kinase inhibitor 1C
382	Panthera pardus	XP_019270848.1	PREDICTED: cyclin-dependent kinase inhibitor 1C
383	Felis catus	XP_023095951.1	cyclin-dependent kinase inhibitor 1C
384	Condylura cristata	XP_012589781.1	PREDICTED: cyclin-dependent kinase inhibitor 1C
385	lutris kenyoni	XP_022363306.1	cyclin-dependent kinase inhibitor 1C
386	Sus scrofa	XP_020938281.1	cyclin-dependent kinase inhibitor 1C
387	acutorostrata scammoni	XP_007171335.1	PREDICTED: cyclin-dependent kinase inhibitor 1C
388	Bubalus bubalis	XP_006047525.1	PREDICTED: cyclin-dependent kinase inhibitor 1C, partial
389	Rhinolophus sinicus	XP_019578953.1	PREDICTED: cyclin-dependent kinase inhibitor 1C-like, partial
390	Ailuropoda melanoleuca	XP_019656140.1	PREDICTED: LOW QUALITY PROTEIN: cyclin-dependent kinase inhibitor 1C, partial
391	Miniopterus natalensis	XP_016072578.1	PREDICTED: cyclin-dependent kinase inhibitor 1C, partial
392	Pteropus vampyrus	XP_023393129.1	cyclin-dependent kinase inhibitor 1C
393	Rousettus aegyptiacus	XP_015988318.1	PREDICTED: LOW QUALITY PROTEIN: cyclin-dependent kinase inhibitor 1C
394	Eptesicus fuscus	XP_008159240.1	PREDICTED: cyclin-dependent kinase inhibitor 1C
395	Dipodomys ordii	XP_012876315.1	PREDICTED: cyclin-dependent kinase inhibitor 1C
396	Pteropus alecto	XP_015444156.1	PREDICTED: cyclin-dependent kinase inhibitor 1C
397	Vicugna pacos	XP_015089834.1	PREDICTED: cyclin-dependent kinase inhibitor 1C, partial
398	Fukomys damarensis	XP_010633966.1	PREDICTED: cyclin-dependent kinase inhibitor 1C isoform X1
399	Chrysochloris asiatica	XP_006861095.1	PREDICTED: cyclin-dependent kinase inhibitor 1C
400	Elephantulus edwardii	XP_006893436.1	PREDICTED: cyclin-dependent kinase inhibitor 1C
401	Phascolarctos cinereus	XP_020826526.1	cyclin-dependent kinase inhibitor 1C
402	Parus major	XP_015489495.1	PREDICTED: cyclin-dependent kinase inhibitor 1C-like
403	Pseudopodoces humilis	XP_005522387.1	PREDICTED: cyclin-dependent kinase inhibitor 1C
404	striata domestica	XP_021382449.1	cyclin-dependent kinase inhibitor 1C
405	Sturnus vulgaris	XP_014742775.1	PREDICTED: cyclin-dependent kinase inhibitor 1C
406	Lepidothrix coronata	XP_017662697.1	PREDICTED: cyclin-dependent kinase inhibitor 1C
407	Numida meleagris	XP_021259167.1	cyclin-dependent kinase inhibitor 1C
408	Coturnix japonica	XP_015719411.1	PREDICTED: cyclin-dependent kinase inhibitor 1C
409	Gallus gallus	XP_015142164.1	PREDICTED: cyclin-dependent kinase inhibitor 1C
410	Nanorana parkeri	XP_018410443.1	PREDICTED: LOW QUALITY PROTEIN: cyclin-dependent kinase inhibitor 1C
411	Pelodiscus sinensis	XP_006134999.2	PREDICTED: cyclin-dependent kinase inhibitor 1C, partial
412	picta bellii	XP_005306923.1	cyclin-dependent kinase inhibitor 1C [Chrysemys
413	Chelonia mydas	XP_007063036.1	PREDICTED: cyclin-dependent kinase inhibitor 1C
414	Scleropages formosus	XP_018620930.1	PREDICTED: cyclin-dependent kinase inhibitor 1C-like
415	Esox lucius	NP_001290679.1	cyclin-dependent kinase inhibitor 1C-like
416	Seriola dumerili	XP_022611791.1	cyclin-dependent kinase inhibitor 1C-like
417	Stegastes partitus	XP_008282215.1	PREDICTED: cyclin-dependent kinase inhibitor 1C-like
418	lalandi dorsalis	XP_023256089.1	cyclin-dependent kinase inhibitor 1C-like
419	Lates calcarifer	XP_018531433.1	PREDICTED: cyclin-dependent kinase inhibitor 1C-like
420	Oryzias latipes	XP_004069535.1	cyclin-dependent kinase inhibitor 1C
421	Xiphophorus maculatus	XP_023199946.1	cyclin-dependent kinase inhibitor 1C-like
422	Acanthochromis polyacanthus	XP_022048433.1	cyclin-dependent kinase inhibitor 1C-like
423	Amphiprion ocellaris	XP_023147417.1	cyclin-dependent kinase inhibitor 1C-like
424	Labrus bergylta	XP_020516387.1	cyclin-dependent kinase inhibitor 1C-like
425	Paralichthys olivaceus	XP_019933969.1	PREDICTED: cyclin-dependent kinase inhibitor 1C-like
426	Larimichthys crocea	XP_010731757.1	PREDICTED: cyclin-dependent kinase inhibitor 1C
427	Poecilia mexicana	XP_014841684.1	PREDICTED: cyclin-dependent kinase inhibitor 1C-like
428	Poecilia formosa	XP_007546835.1	PREDICTED: cyclin-dependent kinase inhibitor 1C-like
429	Poecilia reticulata	XP_008409384.1	PREDICTED: cyclin-dependent kinase inhibitor 1C-like
430	Cyprinodon variegatus	XP_015257450.1	PREDICTED: cyclin-dependent kinase inhibitor 1C-like
431	Neolamprologus brichardi	XP_006782524.1	PREDICTED: cyclin-dependent kinase inhibitor 1C-like isoform X1
432	Pundamilia nyererei	XP_005728283.1	PREDICTED: cyclin-dependent kinase inhibitor 1C-like
433	Maylandia zebra	XP_004563909.1	cyclin-dependent kinase inhibitor 1C
434	Oreochromis niloticus	XP_003443975.1	PREDICTED: cyclin-dependent kinase inhibitor 1C
435	Haplochromis burtoni	XP_005927920.1	PREDICTED: cyclin-dependent kinase inhibitor 1C-like
436	Danio rerio	NP_001002040.1	cyclin-dependent kinase inhibitor 1C
437	Hippocampus comes	XP_019748899.1	PREDICTED: cyclin-dependent kinase inhibitor 1C-like
438	Astyanax mexicanus	XP_007231792.2	cyclin-dependent kinase inhibitor 1C-like
439	Monopterus albus	XP_020479772.1	cyclin-dependent kinase inhibitor 1C-like
440	Austrofundulus limnaeus	XP_013886432.1	PREDICTED: cyclin-dependent kinase inhibitor 1C-like
441	Sinocyclocheilus anshuiensis	XP_016352583.1	PREDICTED: cyclin-dependent kinase inhibitor 1C-like
442	Kryptolebias marmoratus	XP_017290273.1	PREDICTED: cyclin-dependent kinase inhibitor 1C-like
443	Sinocyclocheilus rhinocerous	XP_016396545.1	PREDICTED: cyclin-dependent kinase inhibitor 1C-like
444	Cyprinus carpio	XP_018952249.1	PREDICTED: cyclin-dependent kinase inhibitor 1C-like
445	Notothenia coriiceps	XP_010770223.1	PREDICTED: cyclin-dependent kinase inhibitor 1C-like
446	Salvelinus alpinus	XP_023826357.1	cyclin-dependent kinase inhibitor 1C
447	Boleophthalmus pectinirostris	XP_020784995.1	cyclin-dependent kinase inhibitor 1C-like
448	Fundulus heteroclitus	XP_012722852.1	cyclin-dependent kinase inhibitor 1C-like
449	Ictalurus punctatus	XP_017340614.1	PREDICTED: cyclin-dependent kinase inhibitor 1C-like
450	Sinocyclocheilus grahami	XP_016099487.1	PREDICTED: cyclin-dependent kinase inhibitor 1C-like
451	Latimeria chalumnae	XP_005997637.1	PREDICTED: cyclin-dependent kinase inhibitor 1C
452	Rhincodon typus	XP_020367636.1	cyclin-dependent kinase inhibitor 1C-like
